# Supplementary material for: Cortical white matter microstructural alterations underlying the impaired gamma-band auditory steady-state response in schizophrenia
Source: Schizophrenia (Heidelb). 2024 Mar 12;10(1):32. doi: 10.1038/s41537-024-00454-4 (PMC10933284; doi:10.1038/s41537-024-00454-4)
Supplement: Supplementary file 1 — Supplementary Table [file 41537_2024_454_MOESM1_ESM.xlsx]

## Sheet: Sheet1
Supplementary Table Correlations between fractional anisotropy (FA) of the right superior fronto-occipital fasciculus (SFO) and gamma-band auditory steady-state response indices at 47 electrodes shared between the GSN 200 and HydroCel GSN 130 caps from a portion of the samples, other than the data from Polymate II, in healthy comparison subjects and patients with schizophrenia. Standardized beta …
	Intertrial phase coherence (ITC)				Event–related spectral perturbation (ERSP)
	Healthy comparison subjects		Patients with schizophrenia		Healthy comparison subjects		Patients with schizophrenia
	β	p	β	p	β	p	β	p
Fp1	0.29	0.057	–0.11	0.543	0.1	0.667	–0.17	0.318
Fp2	–0.01	0.98	–0.03	0.852	0.33	0.137	–0.21	0.213
AF3	0.16	0.198	–0.02	0.887	–0.11	0.644	–0.22	0.149
AFz	0.3	0.139	–0.20	0.185	0.03	0.896	–0.06	0.702
AF4	0.17	0.351	–0.15	0.353	0.16	0.388	–0.04	0.827
F9	–0.07	0.776	–0.02	0.909	–0.23	0.323	–0.01	0.942
F7	–0.11	0.52	–0.30	0.072	–0.13	0.558	–0.14	0.378
F3	0.18	0.247	–0.24	0.148	–0.18	0.36	–0.10	0.545
F1	0.28	0.097	<0.01	0.985	–0.12	0.527	–0.10	0.541
F2	0.25	0.13	0.04	0.803	0.37	0.035*	–0.10	0.534
F4	0.35	0.042*	0.06	0.73	0.2	0.332	0.03	0.865
F8	–0.03	0.896	0.07	0.675	–0.07	0.714	–0.07	0.663
F10	–0.14	0.553	0.23	0.178	–0.43	0.06	–0.04	0.8
FT7	0.13	0.567	–0.24	0.118	–0.08	0.69	–0.21	0.222
FC5	0.1	0.55	–0.13	0.403	–0.12	0.483	<0.01	0.999
FC1	0.35	0.041*	0.01	0.946	0.14	0.423	0.09	0.568
FCz	0.41	0.038*	0.17	0.26	0.22	0.237	–0.06	0.721
FC2	0.36	0.033*	0.33	0.021*	0.25	0.165	<0.01	0.989
FC6	0.13	0.419	0.24	0.157	–0.35	0.083	–0.15	0.365
FT8	–0.11	0.649	<0.01	0.988	<0.01	0.99	–0.19	0.258
C5	0.06	0.755	–0.24	0.162	0.02	0.945	–0.06	0.718
C3	0.24	0.125	0.01	0.941	0.1	0.588	0.13	0.439
Cz	0.42	0.032*	0.23	0.15	0.27	0.2	0.03	0.859
C4	0.2	0.303	0.26	0.102	0.17	0.416	0.07	0.67
C6	<0.01	0.993	0.02	0.898	–0.20	0.39	–0.15	0.373
CP5	0.23	0.299	–0.14	0.428	0.07	0.757	0.02	0.923
CP1	0.25	0.148	0.04	0.811	0.13	0.509	0.06	0.711
CP2	0.29	0.115	0.22	0.169	0.44	0.028*	–0.03	0.837
CP6	0.27	0.209	–0.11	0.518	0.22	0.309	–0.15	0.381
P9	0.29	0.084	–0.30	0.069	0.08	0.688	–0.37	0.022
P7	0.48	0.018*	0.16	0.346	0.31	0.175	–0.03	0.862
P5	0.23	0.281	–0.08	0.651	0.08	0.708	0.08	0.635
P1	–0.03	0.878	–0.06	0.738	–0.14	0.559	–0.04	0.794
Pz	0.04	0.847	–0.05	0.773	–0.01	0.969	–0.16	0.355
P2	–0.12	0.603	–0.15	0.361	–0.03	0.895	–0.05	0.765
P6	0.12	0.536	0.01	0.958	0.23	0.29	–0.01	0.965
P8	0.25	0.173	–0.17	0.318	0.28	0.136	–0.30	0.061
P10	0.26	0.141	–0.25	0.134	0.19	0.311	–0.25	0.128
PO3	0.07	0.738	0.02	0.929	–0.09	0.681	–0.11	0.522
POz	0.08	0.709	0.1	0.544	–0.17	0.341	–0.07	0.673
PO4	0.1	0.636	0.12	0.482	–0.25	0.218	0.16	0.338
O1	0.23	0.267	0.09	0.561	0.01	0.937	–0.13	0.46
O2	0.24	0.243	0.06	0.723	–0.03	0.892	–0.07	0.683
T7	0.02	0.91	–0.02	0.896	0.08	0.729	–0.10	0.583
T8	0.18	0.392	–0.25	0.15	0.15	0.478	–0.16	0.361
TP9	0.28	0.132	–0.22	0.203	0.42	0.019*	–0.16	0.345
TP10	0.17	0.393	–0.36	0.030*	0.27	0.211	–0.28	0.097
